# Supplementary material for: Structural and Organizational Strategies of Locomotor Modules during Landing in Patients with Chronic Ankle Instability
Source: Bioengineering (Basel). 2024 May 20;11(5):518. doi: 10.3390/bioengineering11050518 (PMC11117571; doi:10.3390/bioengineering11050518)
Supplement: Supplementary file 1 [file bioengineering-11-00518-s001.zip]

Archive with 1 entries (1 files):
- bioengineering-3002220-supplementary.pdf
